# Supplementary material for: Alpha-Helical Protein KfrC Acts as a Switch between the Lateral and Vertical Modes of Dissemination of Broad-Host-Range RA3 Plasmid from IncU (IncP-6) Incompatibility Group
Source: Int J Mol Sci. 2021 May 5;22(9):4880. doi: 10.3390/ijms22094880 (PMC8124265; doi:10.3390/ijms22094880)
Supplement: Supplementary file 1 [file ijms-22-04880-s001.zip]

Archive with 1 entries (1 files):
- ijms-1186255-supplementary.pdf
